# Supplementary material for: Staphylococcus aureus induces an itaconate-dominated immunometabolic response that drives biofilm formation
Source: Nat Commun. 2021 Mar 3;12:1399. doi: 10.1038/s41467-021-21718-y (PMC7930111; doi:10.1038/s41467-021-21718-y)
Supplement: Supplementary file 4 — Source Data [file 41467_2021_21718_MOESM4_ESM.xlsx]

## Sheet: Figure 1A
Fold Abundance in BAL (relative to PBS)
	PBS 1	PBS 2	PBS 3	PBS 4	LAC 1	LAC 2	LAC 3	LAC 4	PAO1 1	PAO1 2	PAO1 3	PAO1 4
Succinate	0.317521	0.959624	1.3405	1.38235	0.422624	0.722338	0.431553	0.933847	3.93726		2.51999	1.59773
Itaconate	0.859808	0.866544	1.31607	0.957575	5.15517	4.64615	3.12762	6.26078	9.66843	19.4577	19.941	18.0848
Fumarate	0.195541	0.988687	1.85293	0.962843	0.583695	0.963457	0.113567	1.4622	0.37124	3.89761	2.21103	2.98451
α-D-Glucose	0.801899	1.32405	1.21954	0.654519	0.696924	0.627072	0.398873	0.428853	3.87226	1.83141	1.52631	1.35901

## Sheet: Figure 1B
IL-1 beta Concentration (pg/mL)
PBS	PAO1	LAC
0	3424.39	16.62
0	1006.92	16.62
0	1611.78	7.83
0	238.54	9.6
0	564.44	68.37
0	55.31	71.73
0	306.63	34.89
0	490.46	18.84
0	185.24	21.51
	622.87
IL-6 Concentration (pg/mL)
PBS	PAO1	LAC
0	11784.5	1105.59
0	13056.3	353.22
0	9312.46	619.47
0	9859.39	336
0	11896.4	3545.04
0	2078.05	3262.05
0	9603.86	26.52
0	10351.3	268.86
0	16548.8	78.27
0	9015.67	442.26
	10018.6
TNF alpha Concentration (pg/mL)
PBS	PAO1	LAC
0	417.96	86.49
0	408.41	45.96
0	375.16	67.2
0	564.9	400.29
0	454.02	615.24
0	169.82	560.16
0	447.39	27.33
0	444.46	430.89
0	374.88	52.32
0	430.45	141.93
	529.19

## Sheet: Figure 1D
Fold IRG1 in Macrophages (relative to PBS)
PBS 1	PBS 2	PBS 3	PBS 4	LAC 1	LAC 2	LAC 3	LAC 4
0.988048	0.942691	1.01992	1.04934	1.6206	1.79835	1.91971	1.02482

## Sheet: Figure1E
Fold Itaconate in BAL (relative to PBS)
PBS 1	PBS 2	PBS 3	PBS 4	LAC 1	LAC 2	LAC 3	LAC 4	A1 1	A1 2	A1 3	A1 4	A5 1	A5 2	A5 3	A5 4	A6 1	A6 2	A6 3	A6 4
0.859808	0.866544	1.31607	0.957575	5.15517	4.64615	3.12762	6.26078	3.04943	6.9207	7.37034	7.46896	4.23244	2.33891	6.31465	6.43907	1.90467	3.61326	3.61743	2.80878

## Sheet: Figure 1F
Fold Itaconate in Sputum (relative to HS)
HS	CF
0.576652	1.17793
0.25712	18.4395
3.91979	0.706753
0.201564	15.1181
0.0448706	11.2476
	10.5625
	4.24584

## Sheet: Figure 1H
%ROS+ THP-1 Cells
PBS 1	PBS 2	PBS 3	LAC 1	LAC 2	LAC 3
11	8.06	9.54	36	40.7	38.6

## Sheet: Figure 1I
Fold IRG1 in THP-1 Cells (relative to PBS)
PBS 1	PBS 2	PBS 3	PBS 4	PBS 5	PBS 6	PBS 7	PBS 8	PBS 9	LAC 1	LAC 2	LAC 3	LAC 4	LAC 5	LAC 6	LAC 7	LAC 8	LAC 9	PBS + MitoTempo 1	PBS + MitoTempo 2	PBS + MitoTempo 3	PBS + MitoTempo 4	PBS + MitoTempo 5	PBS + MitoTempo 6	PBS + MitoTempo 7	PBS + MitoTempo 8	PBS + MitoTempo 9	LAC + MitoTempo 1	LAC + MitoTempo 2	LAC + MitoTempo 3	LAC + MitoTempo 4	LAC + MitoTempo 5	LAC + MitoTempo 6	LAC + MitoTempo 7	LAC + MitoTempo 8	LAC + MitoTempo 9
0.993281	1.06135	0.945366	0.921436	1.10492	0.973641	1.02868	0.960832	1.01049	1.13944	1.09994	1.05594	1.16313	1.31045	1.28743	1.04424	0.888858	1.12609	0.904687	0.99319	0.94027	0.87769	0.953605	0.851657	0.961223	0.890978	0.89706	1.06677	1.02054	0.923843	1.12254	1.10901	0.912696	0.848017	0.763153	0.895776

## Sheet: Figure 2A
ECAR (mpH/min)
Time (minutes)	PBS 1	PBS 2	PBS 3	PBS 4	PBS 5	PBS 6	LAC 1	LAC 2	LAC 3	LAC 4	LAC 5	LAC 6	pyk 1	pyk 2	pyk 3	pyk 4	pyk 5	pyk 6	pyk 7	pyk 8
1.38341	0.355148	-0.828302	0.448523	0.251122	-0.608514	-0.050024	1.85238	3.01551	2.59089	1.61205	2.07466	0.742512	-0.256506	0.040595	0.113487	1.25014	0.075487	0.801413	0.648525	0.948371
7.86	0.355588	-0.374394	0.585074	0.152005	-0.513077	-0.105373	2.07986	2.87198	2.89653	1.87056	1.9573	0.54658	-0.305224	0.420866	0.582697	1.2027	0.093739	0.491021	1.047	0.834755
14.3337	0.045959	-0.631559	0.334897	0.181207	-0.530511	0.142684	1.82071	2.65943	2.6618	1.94626	1.81858	0.83698	0.118767	0.188308	0.608368	1.30607	0.200197	0.721306	0.881634	1.05328
20.9172	0.288263	-0.344175	0.117761	0.251709	-0.500759	-0.085756	4.97228	12.5058	12.3104	7.85103	8.84595	4.69067	2.65133	2.28348	2.33229	2.56109	2.59244	1.8386	2.56913	2.0252
27.3938	0.413603	-0.653463	0.017967	0.408291	-0.344224	-0.149983	5.56673	12.9457	12.9135	8.72072	9.79027	5.2213	1.89455	2.09087	2.02814	2.6055	2.17802	1.60504	2.08564	1.8178
33.8621	0.458078	-0.562341	-0.038836	0.340104	-0.530701	-0.18369	5.9845	14.3282	13.7107	9.40593	10.7948	5.71733	0.582463	2.04776	1.82101	2.26024	2.0188	1.50557	2.18797	1.52453
40.4371	0.538076	-0.258183	0.233915	0.405448	-0.338989	-0.059291	6.57434	14.4473	15.8009	10.3957	11.7259	6.68231	-0.661829	2.0058	1.74469	2.32911	2.06364	1.73402	2.17285	1.69759
46.8997	0.52565	-0.051822	0.284391	0.393235	-0.213935	0.105062	7.08875	15.6452	16.9276	11.3356	12.5808	7.08344	2.29385	1.9641	1.6641	2.44916	2.00458	1.74807	2.33383	1.78218
53.3704	0.706957	-0.107559	0.12653	0.582447	-0.327834	-0.206416	7.71684	16.506	18.0209	11.8388	13.5214	7.83125	2.07491	1.813	1.45696	2.19864	2.02541	1.58327	2.20807	2.01799
59.9423	0.255749	-0.121262	-0.142528	-0.326601	-0.454846	-0.134165	5.64117	13.0062	14.7814	10.5418	10.5612	5.87509	1.51899	1.59714	1.3701	1.70126	1.15939	0.893001	1.26194	1.26527
66.4087	0.389828	-0.414596	-0.127911	-0.169252	-0.52619	0.117001	6.10057	13.7094	15.183	10.671	10.9043	5.9913	1.66095	1.69875	1.21543	1.89701	1.78015	1.09803	1.70138	1.58802
72.8767	0.408351	-0.047083	-0.035267	-0.108994	-0.451957	-0.123901	6.5196	14.7227	16.2126	10.3969	11.1845	6.06635	1.76182	1.68433	1.32745	1.92769	1.57188	1.03123	1.41115	1.13415
OCR (pmol/min)
Time (minutes)	PBS 1	PBS 2	PBS 3	PBS 4	PBS 5	PBS 6	LAC 1	LAC 2	LAC 3	LAC 4	LAC 5	LAC 6	pyk 1	pyk 2	pyk 3	pyk 4	pyk 5	pyk 6	pyk 7	pyk 8
1.38341	-3.8234	0.93668	3.61903	-2.40587	7.66898	8.28088	4.99215	22.0664	20.95	12.4821	14.2463	12.9824	8.00825	-0.417187	2.32164	0.138446	10.1156	7.92861	6.34523	6.00911
7.86	-1.99184	1.80004	5.24411	-3.20397	7.45774	7.87786	7.08136	24.2148	21.0064	13.6775	17.0009	13.2366	15.2888	-1.09844	1.89812	2.17605	9.13715	-4.52951	5.69307	2.90313
14.3337	0.416199	2.66959	6.5877	-3.69674	4.39668	5.4508	8.82893	25.9671	22.773	11.44	16.3349	6.51583	14.2419	5.13359	2.79752	2.31376	6.01938	-2.97942	3.39956	1.5259
20.9172	-0.509517	2.94489	5.74254	-1.96387	20.9977	5.26768	14.557	53.022	49.4955	27.8691	34.2687	17.5225	17.6984	8.81155	2.20934	5.20963	11.5445	-0.198263	6.23497	3.80697
27.3938	-1.18446	0.030941	5.88983	-3.67018	8.73843	4.83732	15.3495	55.2281	52.9584	29.8682	33.8912	19.0119	26.7408	9.73366	1.16076	6.20384	10.9283	1.71254	5.64518	3.54829
33.8621	0.225946	2.00448	8.11798	-4.5281	8.37155	6.15953	18.4737	62.8911	56.7535	32.3471	39.7505	20.837	55.7903	10.0253	2.25665	8.2608	10.4036	0.249302	5.48115	2.64799
40.4371	-0.304942	2.35426	4.9886	-2.03697	20.0132	5.28605	19.6157	60.5184	75.5131	36.6269	42.1015	24.0505	8.32434	7.94448	0.479643	7.8752	10.5764	1.7716	3.95342	4.39091
46.8997	-1.6175	-2.43271	6.24087	-5.11779	7.31789	2.1236	22.1287	68.6173	75.6407	38.3132	43.8137	23.2417	14.0506	7.53255	-0.542305	6.5554	8.91199	0.09228	3.65134	2.72202
53.3704	0.082184	-0.811453	6.14008	-3.49726	6.26887	5.20273	25.7163	74.1252	78.3344	39.8461	48.6521	27.0189	15.5231	8.33233	0.45944	7.05554	9.35362	0.604175	2.66914	2.45616
59.9423	-0.578838	-2.67465	3.27109	31.2971	53.3881	38.805	21.7085	58.7929	68.6856	75.2134	76.6523	59.2968	10.3455	5.26236	-4.5804	3.75213	43.6288	33.8335	36.0133	35.2973
66.4087	1.31405	-1.89243	4.16301	19.9901	34.0059	27.3827	23.2819	64.3578	72.8531	62.9167	66.6837	35.3752	15.0423	7.96453	-3.25318	3.21516	29.926	20.7617	24.0843	21.1503
72.8767	1.9163	-1.02103	6.511	16.4464	26.4179	25.5739	26.4304	69.6238	76.4234	61.0023	65.4942	49.5498	16.8339	8.29522	-3.55015	6.19429	28.6795	23.1903	20.4315	21.0291

## Sheet: Figure 2C
THP-1 Mitochondrial Polarization (relative to PBS)
PBS 1	PBS 2	PBS 3	PBS 4	PBS 5	PBS 6	PBS 7	PBS 8	PBS 9	LAC 1	LAC 2	LAC 3	LAC 4	LAC 5	LAC 6	LAC 7	LAC 8	LAC 9	pyk 1	pyk 2	pyk 3	pyk 4	pyk 5	pyk 6	pyk 7	pyk 8	pyk 9
0.82128	1.26879	0.90993	1.31519	0.881096	0.80371	1.29885	0.801443	0.899703	0.873225	0.888464	0.884367	0.735168	0.624616	0.707898	0.686602	0.694281	0.700564	1.14606	1.22225	1.20832	0.772755	0.748434	0.810711	0.945954	0.961662	0.988539

## Sheet: Figure 2D
%ROS+ THP-1 Cells
PBS 1	PBS 2	PBS 3	PBS 4	PBS 5	PBS 6	PBS 7	PBS 8	PBS 9	LAC 1	LAC 2	LAC 3	LAC 4	LAC 5	LAC 6	LAC 7	LAC 8	LAC 9	pyk 1	pyk 2	pyk 3	pyk 4	pyk 5	pyk 6	pyk 7	pyk 8	pyk 9
28.7	24.3	41.4	10	39.6	40.3	36.4	49.3	44.5	41.3	38.5	44.6	56.5	73.6	64.9	59.2	53.4	54.7	34.1	31.7	29.1	45.5	57.5	34.8	41.7	41.8	41.1

[truncated: 33 more sheets: Figure 2F, Figure 2G, Figure 2H, Figure 2I, Figure 3A, Figure 3B, Figure 3C, Figure 3D, Figure 3E, Figure 3G, Figure 3H, Figure 3I, Figure 4A, Figure 4B, Figure 5A, Figure 5B, Figure 5C, Figure 5D, Figure 5E, Figure 5F …]
